# Supplementary material for: Molecular Tumor Boards: The Next Step towards Precision Therapy in Cancer Care
Source: Hematol Rep. 2023 Apr 4;15(2):244–55. doi: 10.3390/hematolrep15020025 (PMC10123678; doi:10.3390/hematolrep15020025)
Supplement: Supplementary file 1 [file hematolrep-15-00025-s001.zip]

Archive with 1 entries (1 files):
- hematolrep-2176609-supplementary.pdf
